# Supplementary material for: Structural hippocampal network alterations during healthy aging: a multi-modal MRI study
Source: Front Aging Neurosci. 2013 Dec 5;5:84. doi: 10.3389/fnagi.2013.00084 (PMC3852215; doi:10.3389/fnagi.2013.00084)
Supplement: Supplementary file 1 [file DataSheet1.ZIP]

Archive with 3 entries (3 files):
- 66547_Pelletier_Data_Sheet_3.pdf
- 66547_Pelletier_Data_Sheet_1.pdf
- 66547_Pelletier_Data_Sheet_2.pdf
